# Supplementary material for: Role of GABAB receptors and p38MAPK/NF-κB pathway in paclitaxel-induced apoptosis of hippocampal neurons
Source: Pharm Biol. 2017 Nov 8;55(1):2188–95. doi: 10.1080/13880209.2017.1392987 (PMC6130610; doi:10.1080/13880209.2017.1392987)
Supplement: Xiuli_Wang_et_al_supplemental_content.zip [file IPHB_A_1392987_SM5019.zip]

Archive with 1 entries (1 files):
- Xiuli Wang et al supplemental content.pdf
